# Supplementary material for: The Development of Text Messages to Support People at Risk of Diabetes in Low-Resourced Communities: The South African Diabetes Prevention Programme
Source: Nutrients. 2023 Nov 5;15(21):4692. doi: 10.3390/nu15214692 (PMC10647382; doi:10.3390/nu15214692)
Supplement: Supplementary file 1 [file nutrients-15-04692-s001.zip]

Archive with 1 entries (1 files):
- nutrients-2670434-supplementary.pdf
